# Supplementary material for: An AI-Designed Antibody-Engineered Probiotic Therapy Targeting Urease to Combat Helicobacter pylori Infection in Mice
Source: Microorganisms. 2025 Sep 1;13(9):2043. doi: 10.3390/microorganisms13092043 (PMC12473049; doi:10.3390/microorganisms13092043)
Supplement: Supplementary file 1 [file microorganisms-13-02043-s001.zip]

Archive with 1 entries (1 files):
- microorganisms-3675359-supplementary.pdf
